# Supplementary material for: Cellulose Nanocrystal and Water-Soluble Cellulose Derivative Based Electromechanical Bending Actuators
Source: Materials (Basel). 2020 May 15;13(10):2294. doi: 10.3390/ma13102294 (PMC7287802; doi:10.3390/ma13102294)
Supplement: Supplementary file 1 [file materials-13-02294-s001.zip]

Archive with 2 entries (2 files):
- materials-799341-s.docx
- materials-799341.mp4
